# Supplementary material for: Repetitive and compulsive behavior after Early-Life-Pain associated with reduced long-chain sphingolipid species
Source: Cell Biosci. 2023 Aug 27;13:155. doi: 10.1186/s13578-023-01106-3 (PMC10463951; doi:10.1186/s13578-023-01106-3)
Supplement: Supplementary file 2 — Additional file 2. Normalized RNAseq reads of candidate genes [file 13578_2023_1106_MOESM2_ESM.xlsx]

## Sheet: Candidate genes Figure 3A
						male	female										male	female	female	female	male	female	male	male	male	female	female	male	female	male	male	female
Name	Source Sequence	Strand	Target Length	Target Range	/db_xref	/dnas_annoID	/dnas_title	/gene	/gene_synonym	/note	/parentID	DB_Object_ID	DB_Object_Name	DB_Object_Symbol	DB_Object_Synonym	GO ID	01_flfl01_26_ log2 TMM normalized counts	01_flfl02_27_log2 TMM normalized counts	01_flfl03_32_log2 TMM normalized counts	01_flfl04_33_log2 TMM normalized counts	01_flfl05_35_log2 TMM normalized counts	01_flfl06_36_log2 TMM normalized counts	01_flfl07_41_log2 TMM normalized counts	01_flfl08_42_log2 TMM normalized counts	02_AdvChR01_28_ log2 TMM normalized counts	02_AdvChR02_29_log2 TMM normalized counts	02_AdvChR03_30_log2 TMM normalized counts	02_AdvChR04_31_log2 TMM normalized counts	02_AdvChR05_37_log2 TMM normalized counts	02_AdvChR06_38_log2 TMM normalized counts	02_AdvChR07_39_log2 TMM normalized counts	02_AdvChR08_40_log2 TMM normalized counts	01_flfl	02_AdvChR	Intensity	Log2Diff	ttest	minusLogP
Apc	NC_000084.6	+	101884	34220307..34322190	11789, MGI	183900	Apc	Apc	AI047805, AU020952, AW124434, CC1, mAPC, Min	adenomatosis polyposis coli; Derived by automated computational analysis using gene prediction method: BestRefSeq,Gnomon.	Apc	MGI:88039	adenomatosis polyposis coli	Apc	CC1,Min	mitotic cytokinesis GO:0000281, kinetochore GO:0000776, cell fate specification GO:0001708, kidney development GO:0001822, hair follicle development GO:0001942, protease binding GO:0002020, protein binding GO:0005515, nucleus GO:0005634, cytoplasm GO:0005737, centrosome GO:0005813, cytoskeleton GO:0005856, microtubule GO:0005874, cytoplasmic microtubule GO:0005881, plasma membrane GO:0005886, cel…	10.4892	10.3965	10.3422	10.4543	10.3386	10.4564	10.5654	10.391	10.3274	10.3635	10.2994	10.3157	10.3994	10.3219	10.3162	10.2348	10.4292	10.3223	10.3757	-0.106936	0.00495958	2.30456
Nav1	NC_000067.6	-	253537	135688116..135434580	215690, MGI	932900	Nav1	Nav1	9530089B19, 9930003A20Rik, C230080M11Rik, mKIAA1151, Pomfil3, steerin-1, Unc53h1	neuron navigator 1; Derived by automated computational analysis using gene prediction method: BestRefSeq,Gnomon.	Nav1	MGI:2183683	neuron navigator 1	Nav1	9930003A20Rik,C230080M11Rik,POMFIL3,steerin-1,unc53H1	microtubule bundle formation GO:0001578, neuron migration GO:0001764, cytoplasm GO:0005737, cytoskeleton GO:0005856, microtubule GO:0005874, multicellular organism development GO:0007275, nervous system development GO:0007399, microtubule cytoskeleton GO:0015630, cell differentiation GO:0030154	9.88516	9.52174	9.31603	9.49941	9.61776	9.61319	9.75538	9.58816	9.35233	9.43619	9.5274	9.42563	9.49206	9.34929	9.53665	9.52373	9.5996	9.45541	9.52751	-0.144194	0.0463948	1.33353
Nrxn1	NC_000083.6	-	1059457	91093100..90033644	18189, MGI	1082000	Nrxn1	Nrxn1	1700062G21Rik, 9330127H16Rik, A230068P09Rik, mKIAA0578	neurexin I; Derived by automated computational analysis using gene prediction method: BestRefSeq,Gnomon.	Nrxn1	MGI:1096391	neurexin I	Nrxn1	1700062G21Rik,9330127H16Rik,A230068P09Rik,alpha-latrotoxin receptor (calcium-dependent),neurexin I alpha,neurexin I beta	angiogenesis GO:0001525; transmembrane signaling receptor activity GO:0004888; receptor binding GO:0005102; calcium channel regulator activity GO:0005246; calcium ion binding GO:0005509; protein binding GO:0005515; endoplasmic reticulum GO:0005783; plasma membrane GO:0005886; vesicle docking involved in exocytosis GO:0006904; cell adhesion GO:0007155; heterophilic cell-cell adhesion via plasma me…	9.53541	9.39821	9.39206	9.54635	9.50577	9.56564	9.71639	9.57754	9.3558	9.40993	9.43829	9.31344	9.50741	9.45747	9.42921	9.41973	9.52967	9.41641	9.47304	-0.113261	0.0181674	1.74071
Grin2b	NC_000072.6	-	458548	136173819..135715272	14812, MGI	1133800	Grin2b	Grin2b	AW490526, GluN2B, Nmdar2b, NR2B	glutamate receptor, ionotropic, NMDA2B (epsilon 2); Derived by automated computational analysis using gene prediction method: BestRefSeq,Gnomon.	Grin2b	MGI:95821	glutamate receptor, ionotropic, NMDA2B (epsilon 2)	Grin2b	GluN2B,GluRepsilon2,Nmdar2b,NMDAR2B,NR2B	action potential GO:0001508, behavioral fear response GO:0001662, in utero embryonic development GO:0001701, startle response GO:0001964, suckling behavior GO:0001967, receptor activity GO:0004872, ionotropic glutamate receptor activity GO:0004970, NMDA glutamate receptor activity GO:0004972, receptor binding GO:0005102, interleukin-1 receptor binding GO:0005149, ion channel activity GO:0005216, …	9.9479	9.42287	9.28422	9.68565	9.49004	9.56359	9.77483	9.43717	9.15511	9.22916	9.33579	9.16957	9.2633	9.14417	9.29207	9.37909	9.57578	9.24603	9.41091	-0.329751	0.00128434	2.89132
Slc8a1	NC_000083.6	-	365283	81738387..81373105	20541, MGI	1011800	Slc8a1	Slc8a1	AI852629, AV344025, D930008O12Rik, Ncx1	solute carrier family 8 (sodium/calcium exchanger), member 1; Derived by automated computational analysis using gene prediction method: BestRefSeq,Gnomon.	Slc8a1	MGI:107956	solute carrier family 8 (sodium/calcium exchanger), member 1	Slc8a1	D930008O12Rik,Ncx1	response to hypoxia GO:0001666, embryonic placenta development GO:0001892, regulation of the force of heart contraction GO:0002026, regulation of heart rate GO:0002027, regulation of sodium ion transport GO:0002028, heart morphogenesis GO:0003007, calcium:sodium antiporter activity GO:0005432, protein binding GO:0005515, calmodulin binding GO:0005516, mitochondrion GO:0005739, microtubule GO:0005…	9.35648	8.94247	8.89142	9.1098	8.96717	9.18954	9.27875	9.0587	8.8526	8.90563	8.92633	8.82008	8.92069	8.82852	8.8684	8.89737	9.09929	8.87745	8.98837	-0.221839	0.00255601	2.59244
Herc2	NC_000073.6	+	181646	56050155..56231800	15204, MGI	894600	Herc2	Herc2	D15F32S1h, D7H15F32S1, D7H15F37S1, jdf2, mKIAA0393, rjs	hect (homologous to the E6-AP (UBE3A) carboxyl terminus) domain and RCC1 (CHC1)-like domain (RLD) 2; Derived by automated computational analysis using gene prediction method: BestRefSeq,Gnomon.	Herc2	MGI:103234	HECT and RLD domain containing E3 ubiquitin protein ligase 2	Herc2	D15F32S1h,D7H15F32S1,D7H15F37S1,jdf2,rjs	ubiquitin-protein transferase activity GO:0004842, nucleus GO:0005634, cytoplasm GO:0005737, mitochondrial inner membrane GO:0005743, cytoskeleton GO:0005856, DNA repair GO:0006281, cellular response to DNA damage stimulus GO:0006974, spermatogenesis GO:0007283, zinc ion binding GO:0008270, membrane GO:0016020, protein ubiquitination GO:0016567, transferase activity GO:0016740, ubiquitin protein …	8.91907	8.54584	8.45614	8.60068	8.64843	8.75364	8.83345	8.63233	8.44891	8.52282	8.59287	8.52261	8.54721	8.45356	8.57381	8.57237	8.6737	8.52927	8.60148	-0.144427	0.0245068	1.61071
Pclo	NC_000071.6	+	348548	14514918..14863465	26875, MGI	67800	Pclo	Pclo	Acz, Pico	piccolo (presynaptic cytomatrix protein); Derived by automated computational analysis using gene prediction method: BestRefSeq,Gnomon.	Pclo	MGI:1349390	piccolo (presynaptic cytomatrix protein)	Pclo	Acz,Pico	transcription corepressor binding GO:0001222, calcium ion binding GO:0005509, protein binding GO:0005515, profilin binding GO:0005522, calcium-dependent phospholipid binding GO:0005544, trans-Golgi network GO:0005802, cytoskeleton organization GO:0007010, synapse assembly GO:0007416, postsynaptic density GO:0014069, synaptic vesicle targeting GO:0016080, regulation of exocytosis GO:0017157, cAMP-…	8.74653	8.09533	8.02383	8.23429	8.20015	8.32984	8.57961	8.32185	7.84332	7.99722	8.05714	7.98816	8.08655	7.97376	8.16707	8.20318	8.31643	8.03955	8.17799	-0.276879	0.0110977	1.95477
Herc1	NC_000075.6	+	158326	66350450..66508775	235439, MGI	659100	Herc1	Herc1	2810449H11Rik, B230218H07, D130015N03Rik, tbl	hect (homologous to the E6-AP (UBE3A) carboxyl terminus) domain and RCC1 (CHC1)-like domain (RLD) 1; Derived by automated computational analysis using gene prediction method: BestRefSeq,Gnomon.	Herc1	MGI:2384589	HECT and RLD domain containing E3 ubiquitin protein ligase family member 1	Herc1	2810449H11Rik,D130015N03Rik,tbl	molecular_function GO:0003674, cellular_component GO:0005575, negative regulation of autophagy GO:0010507, cerebellar Purkinje cell differentiation GO:0021702, neuron projection development GO:0031175, neuromuscular process controlling balance GO:0050885	8.59349	8.15133	8.06899	8.27724	8.1903	8.29398	8.4227	8.21484	8.0359	8.06188	8.14104	8.10182	8.09657	7.98673	8.15706	8.05359	8.27661	8.07932	8.17797	-0.197285	0.00655112	2.18368
Purg	NC_000074.6	+	31859	33385614..33417472	75029, MGI	263900	Purg	Purg	4930486B15Rik	purine-rich element binding protein G; Derived by automated computational analysis using gene prediction method: BestRefSeq,Gnomon.	Purg	MGI:1922279	purine-rich element binding protein G	Purg	4930486B15Rik	DNA binding GO:0003677, cellular_component GO:0005575, nucleus GO:0005634, biological_process GO:0008150, RNA binding GO:0003723	8.54798	7.97944	7.89221	8.12918	7.87043	8.11437	8.4651	8.00227	7.75275	7.81577	7.82606	7.74554	7.79433	7.61499	7.81874	7.90266	8.12512	7.78385	7.95449	-0.341268	0.00281512	2.5505
Malat1	NC_000085.6	-	6982	5802671..5795690	72289, MGI	98100	Malat1	Malat1	2210401K01Rik, 9430072K23Rik, AI647968, Neat2	metastasis associated lung adenocarcinoma transcript 1 (non-coding RNA), Derived by automated computational analysis using gene prediction method: BestRefSeq.	Malat1	MGI:1919539	metastasis associated lung adenocarcinoma transcript 1 (non-coding RNA)	Malat1	2210401K01Rik,9430072K23Rik,NEAT2	regulation of alternative mRNA splicing, via spliceosome GO:0000381; protein binding GO:0005515; nuclear body GO:0016604; nuclear speck GO:0016607; protein complex binding GO:0032403; nuclear speck organization GO:0035063; regulation of synapse organization GO:0050807; positive regulation of myoblast proliferation GO:2000288	8.81904	7.65592	8.02687	8.58508	8.00549	7.99112	8.59216	7.95363	7.57624	7.55941	7.56978	7.48386	7.63507	7.65447	8.05063	7.89094	8.20366	7.67755	7.94061	-0.526114	0.00514618	2.28851
Cacna1e	NC_000067.6	-	493977	154884782..154390806	12290, MGI	1034600	Cacna1e	Cacna1e	A430040I15, alpha1E, BII, Cach6, Cacnl1a6, Cav2.3, Cchra1	calcium channel, voltage-dependent, R type, alpha 1E subunit; Derived by automated computational analysis using gene prediction method: BestRefSeq,Gnomon.	Cacna1e	MGI:106217	calcium channel, voltage-dependent, R type, alpha 1E subunit	Cacna1e	alpha1E,Cav2.3,Cchra1	behavioral fear response GO:0001662, regulation of heart rate GO:0002027, ion channel activity GO:0005216, voltage-gated ion channel activity GO:0005244, voltage-gated calcium channel activity GO:0005245, calcium channel activity GO:0005262, calcium ion binding GO:0005509, voltage-gated calcium channel complex GO:0005891, transport GO:0006810, ion transport GO:0006811, calcium ion transport GO:00…	8.18723	7.72654	7.53747	7.77712	7.70709	7.82743	8.01891	7.76102	7.52235	7.52967	7.61667	7.56051	7.61627	7.42947	7.69584	7.53643	7.81785	7.5634	7.69063	-0.25445	0.00489564	2.31019
Nav2	NC_000073.6	+	651023	48959066..49610088	78286, MGI	863700	Nav2	Nav2	5330421F07Rik, AU067780, BQ960892, HELAD1, mKIAA3015, POMFIL2, RAINB1, RAINB2, Unc53H2	neuron navigator 2; Derived by automated computational analysis using gene prediction method: BestRefSeq,Gnomon.	Nav2	MGI:2183691	neuron navigator 2	Nav2	5330421F07Rik,HELAD1,POMFIL2,Rainb1,RAINB2,Unc53H2	regulation of systemic arterial blood pressure by baroreceptor feedback GO:0003025, proteinaceous extracellular matrix GO:0005578, interstitial matrix GO:0005614, nucleoplasm GO:0005654, nervous system development GO:0007399, sensory perception of sound GO:0007605, sensory perception of smell GO:0007608, locomotory behavior GO:0007626, heparin binding GO:0008201, optic nerve development GO:002155…	7.90257	7.29207	7.18619	7.25829	7.4192	7.34932	7.58391	7.38417	7.18999	7.21624	7.27809	7.22432	7.17778	7.02867	7.35714	7.28315	7.42196	7.21942	7.32069	-0.202542	0.0363017	1.44007
Nrxn3	NC_000078.6	+	1612071	88722865..90334935	18191, MGI	582700	Nrxn3	Nrxn3		neurexin III; Derived by automated computational analysis using gene prediction method: BestRefSeq,Gnomon.	Nrxn3	MGI:1096389	neurexin III	Nrxn3	4933401A11Rik,9330112C09Rik,D12Bwg0831e,neurexin III alpha,neurexin III beta	angiogenesis GO:0001525, calcium channel regulator activity GO:0005246, protein binding GO:0005515, cell adhesion GO:0007155, chemical synaptic transmission GO:0007268, neurotransmitter secretion GO:0007269, synapse assembly GO:0007416, membrane GO:0016020, integral component of membrane GO:0016021, presynaptic membrane GO:0042734, protein complex GO:0043234, metal ion binding GO:0046872, positiv…	7.35321	7.2571	7.24024	7.38995	7.2698	7.34731	7.34892	7.29749	7.1444	7.13003	7.22734	7.21013	7.27878	7.16852	7.27385	7.14183	7.313	7.19686	7.25493	-0.116142	0.00111992	2.95081
Cacna1d	NC_000080.6	-	452423	30492363..30039941	12289, MGI	246400	Cacna1d	Cacna1d	8430418G19Rik, C79217, Cach3, Cacn4, Cacnl1a2, Cav1.3, Cchl1a, Cchl1a2, D-LTCC	calcium channel, voltage-dependent, L type, alpha 1D subunit; Derived by automated computational analysis using gene prediction method: BestRefSeq,Gnomon.	Cacna1d	MGI:88293	calcium channel, voltage-dependent, L type, alpha 1D subunit	Cacna1d	8430418G19Rik,C79217,Cacnl1a2,Cav1.3alpha1,Cchl1a,Cchl1a2,D-LTCC	ion channel activity GO:0005216, voltage-gated ion channel activity GO:0005244, voltage-gated calcium channel activity GO:0005245, calcium channel activity GO:0005262, protein binding GO:0005515, nucleus GO:0005634, plasma membrane GO:0005886, integral component of plasma membrane GO:0005887, voltage-gated calcium channel complex GO:0005891, transport GO:0006810, ion transport GO:0006811, calcium…	7.06174	6.55771	6.50472	6.65113	6.63689	6.63259	6.78864	6.60792	6.48428	6.4738	6.54375	6.43552	6.53997	6.44529	6.54261	6.44837	6.68017	6.4892	6.58468	-0.190969	0.0097485	2.01106
Erbb4	NC_000067.6	-	1076891	69108794..68031904	13869, MGI	422400	Erbb4	Erbb4	c-erbB-4, Her4	v-erb-a erythroblastic leukemia viral oncogene homolog 4 (avian); Derived by automated computational analysis using gene prediction method: BestRefSeq,Gnomon.	Erbb4	MGI:104771	erb-b2 receptor tyrosine kinase 4	Erbb4	ErbB4,Her4	nucleotide binding GO:0000166; neural crest cell migration GO:0001755; protein kinase activity GO:0004672; protein tyrosine kinase activity GO:0004713; transmembrane receptor protein tyrosine kinase activity GO:0004714; signal transducer, downstream of receptor, with protein tyrosine kinase activity GO:0004716; epidermal growth factor receptor binding GO:0005154; protein binding GO:0005515; ATP b…	6.72589	6.49309	6.45933	6.61657	6.54296	6.63049	6.85768	6.63278	6.39977	6.42452	6.44944	6.38839	6.5041	6.46946	6.41923	6.48331	6.61985	6.44228	6.53106	-0.177571	0.00229162	2.63986
Grin2a	NC_000082.6	-	422764	9996500..9573737	14811, MGI	62600	Grin2a	Grin2a	GluN2A, NMDAR2A, NR2A	glutamate receptor, ionotropic, NMDA2A (epsilon 1); Derived by automated computational analysis using gene prediction method: BestRefSeq,Gnomon.	Grin2a	MGI:95820	glutamate receptor, ionotropic, NMDA2A (epsilon 1)	Grin2a	GluN2A,GluRepsilon1,NMDAR2A,NR2A	action potential GO:0001508, startle response GO:0001964, response to amphetamine GO:0001975, receptor activity GO:0004872, ionotropic glutamate receptor activity GO:0004970, NMDA glutamate receptor activity GO:0004972, receptor binding GO:0005102, ion channel activity GO:0005216, extracellularly glutamate-gated ion channel activity GO:0005234, cation channel activity GO:0005261, calcium channel …	5.32455	5.10525	4.9361	5.06587	5.17431	5.03467	5.39521	4.92519	4.86766	4.96656	5.00667	4.92958	5.10349	4.96635	5.0209	4.90266	5.12014	4.97048	5.04531	-0.14966	0.0387456	1.41178
Pdzk1	NC_000069.6	+	40862	96830065..96870926	59020, MGI	660500	Pdzk1	Pdzk1	1700023D20Rik, 2610507N21Rik, 4921513F16Rik, AI267131, AI314638, AL022680, D3Ertd537e, mPDZK1, Pdzd1	PDZ domain containing 1; Derived by automated computational analysis using gene prediction method: BestRefSeq,Gnomon.	Pdzk1	MGI:1928901	PDZ domain containing 1	Pdzk1	1700023D20Rik,2610507N21Rik,4921513F16Rik,D3Ertd537e,mPDZK1	scavenger receptor binding GO:0005124, protein binding GO:0005515, plasma membrane GO:0005886, transport GO:0006810, carnitine transport GO:0015879, membrane GO:0016020, apical plasma membrane GO:0016324, PDZ domain binding GO:0030165, brush border membrane GO:0031526, microvillus membrane GO:0031528, protein complex binding GO:0032403, positive regulation of ion transmembrane transport GO:003476…	5.02727	4.97339	4.96476	4.87592	5.00294	4.98573	5.07274	4.95724	4.78335	4.82182	4.87742	4.85647	4.94475	4.80794	4.86333	4.88064	4.9825	4.85447	4.91848	-0.128034	0.00031107	3.50714
Hsd17b11	NC_000071.6	-	32032	104021796..103989765	114664, MGI	684700	Hsd17b11	Hsd17b11	Dhrs8, Pan1b, retSDR2, SDR2	hydroxysteroid (17-beta) dehydrogenase 11, Derived by automated computational analysis using gene prediction method: BestRefSeq.	Hsd17b11	MGI:2149821	hydroxysteroid (17-beta) dehydrogenase 11	Hsd17b11	17beta-HSD11,Dhrs8,Pan1b,retSDR2	estradiol 17-beta-dehydrogenase activity GO:0004303, extracellular region GO:0005576, cytoplasm GO:0005737, lipid droplet GO:0005811, lipid metabolic process GO:0006629, steroid biosynthetic process GO:0006694, androgen catabolic process GO:0006710, steroid dehydrogenase activity GO:0016229, oxidoreductase activity GO:0016491, intracellular membrane-bounded organelle GO:0043231, oxidation-reducti…	3.81759	4.18964	4.251	3.98736	3.91687	3.89062	3.88175	3.88233	4.0471	4.06476	4.11756	4.10379	4.08436	4.12607	4.17036	4.06849	3.97715	4.09781	4.03748	0.120666	0.0550312	1.25939
Atf7	NC_000081.6	-	88779	102625421..102536643	223922, MGI	851200	Atf7	Atf7	1110012F10Rik, 9430065F09Rik, AI549878, C130020M04Rik	activating transcription factor 7, Derived by automated computational analysis using gene prediction method: BestRefSeq.	Atf7	MGI:2443472	activating transcription factor 7	Atf7	1110012F10Rik,9430065F09Rik,C130020M04Rik	negative regulation of transcription from RNA polymerase II promoter GO:0000122; RNA polymerase II proximal promoter sequence-specific DNA binding GO:0000978; transcriptional repressor activity, RNA polymerase II proximal promoter sequence-specific DNA binding GO:0001078; regulation of transcription, DNA-templated GO:0006355; transcription factor binding GO:0008134; enzyme binding GO:0019899; nuc…	3.17453	2.95132	2.81043	2.9721	2.94033	2.74062	2.88581	2.80545	2.63681	2.81972	2.70138	2.70157	2.83665	2.82261	2.61946	2.67396	2.91007	2.72652	2.8183	-0.183554	0.00597453	2.2237
Slc8b1	NC_000071.6	+	22857	120511168..120534024	170756, MGI	930600	Slc8b1	Slc8b1	AF261233, NCKX6, NCLX, Slc24a6	solute carrier family 8 (sodium/lithium/calcium exchanger), member B1; Derived by automated computational analysis using gene prediction method: BestRefSeq,Gnomon.	Slc8b1	MGI:2180781	solute carrier family 8 (sodium/lithium/calcium exchanger), member B1	Slc8b1	NCKX6,NCLX,Slc24a6	calcium:sodium antiporter activity GO:0005432, mitochondrion GO:0005739, mitochondrial inner membrane GO:0005743, endoplasmic reticulum GO:0005783, plasma membrane GO:0005886, transport GO:0006810, ion transport GO:0006811, sodium ion transport GO:0006814, calcium ion transport GO:0006816, mitochondrial calcium ion transmembrane transport GO:0006851, antiporter activity GO:0015297, membrane GO:00…	1.73959	1.92398	1.94369	1.99494	2.10853	2.05182	1.55982	1.70835	2.14377	2.09809	1.99922	2.07901	2.03448	1.99531	2.23613	2.28658	1.87884	2.10907	1.99396	0.230234	0.0098344	2.00725
Tac2	NC_000076.6	+	7291	127724478..127731768	21334, MGI	1009800	Tac2	Tac2	Tac3	tachykinin 2, Derived by automated computational analysis using gene prediction method: BestRefSeq.	Tac2	MGI:98476	tachykinin 2	Tac2	neurokinin 2,neurokinin A,neurokinin alpha,neuromedin L,neuropeptide K,substance K	extracellular region GO:0005576, tachykinin receptor signaling pathway GO:0007217, neuropeptide signaling pathway GO:0007218, positive regulation of blood pressure GO:0045777, extracellular exosome GO:0070062	1.19415	1.82614	1.60347	1.57738	1.88499	1.38945	1.45447	1.82242	1.7198	1.78997	2.05781	2.12816	1.85729	2.19533	2.27938	2.35784	1.59406	2.0482	1.82113	0.454139	0.00195901	2.70796

## Sheet: Immune genes Figure 3B
						male	female	female	female	male	female	male	male	male	female	female	male	female	male	male	female
/parentID	DB_Object_ID	DB_Object_Name	DB_Object_Symbol	DB_Object_Synonym	GO ID	01_flfl01_26_ log2 TMM normalized counts	01_flfl02_27_log2 TMM normalized counts	01_flfl03_32_log2 TMM normalized counts	01_flfl04_33_log2 TMM normalized counts	01_flfl05_35_log2 TMM normalized counts	01_flfl06_36_log2 TMM normalized counts	01_flfl07_41_log2 TMM normalized counts	01_flfl08_42_log2 TMM normalized counts	02_AdvChR01_28_ log2 TMM normalized counts	02_AdvChR02_29_log2 TMM normalized counts	02_AdvChR03_30_log2 TMM normalized counts	02_AdvChR04_31_log2 TMM normalized counts	02_AdvChR05_37_log2 TMM normalized counts	02_AdvChR06_38_log2 TMM normalized counts	02_AdvChR07_39_log2 TMM normalized counts	02_AvilChR08_40	01_flfl	02_AdvChR	Intensity	Log2Diff	ttest	minusLogP
Ghrl	MGI:1930008	ghrelin	Ghrl	2210006E23Rik,Ghr,m46,MTLRP,MTLRPAP	activation of MAPK activity GO:0000187; G-protein coupled receptor binding GO:0001664; gastric acid secretion GO:0001696; negative regulation of endothelial cell proliferation GO:0001937; hormone activity GO:0005179; extracellular region GO:0005576; extracellular space GO:0005615; cytoplasm GO:0005737; G-protein coupled receptor signaling pathway GO:0007186; positive regulation of cytosolic calci…	3.66652	3.12596	3.02616	3.25986	3.16604	3.27113	3.70699	3.18593	3.07539	3.08765	3.17163	2.99445	3.04532	3.06746	3.26715	3.07026	3.30107	3.09741	3.19924	-0.20366	0.0467717	1.33002
Fcgr3	MGI:95500	Fc receptor, IgG, low affinity III	Fcgr3	CD16,FcgammaRIII,Fcg receptor III	antibody-dependent cellular cytotoxicity GO:0001788; positive regulation of type IIa hypersensitivity GO:0001798; positive regulation of type III hypersensitivity GO:0001805; positive regulation of type I hypersensitivity GO:0001812; serotonin secretion GO:0001820; plasma membrane GO:0005886; phagocytosis, recognition GO:0006910; phagocytosis, engulfment GO:0006911; cell surface receptor signalin…	2.07216	2.87996	2.58026	2.4836	2.69579	2.46147	2.30489	2.46526	2.63681	2.67842	2.44568	2.57055	2.80725	2.7803	2.93367	2.84905	2.49292	2.71272	2.60282	0.219792	0.0506961	1.29503
Tac1	MGI:98474	tachykinin 1	Tac1	4930528L02Rik,neurokinin 1,neurokinin A,NK1,NK-1,Nkna,PPTA,PPT-A,preprotachykinin A,SP,substance P	positive regulation of acute inflammatory response GO:0002675; receptor binding GO:0005102; extracellular region GO:0005576; extracellular space GO:0005615; plasma membrane GO:0005886; inflammatory response GO:0006954; positive regulation of cytosolic calcium ion concentration GO:0007204; tachykinin receptor signaling pathway GO:0007217; neuropeptide signaling pathway GO:0007218; cell-cell signal…	2.06507	2.22846	2.2968	2.02484	2.0085	2.11502	1.64848	1.99702	2.52331	1.95224	2.58168	2.63997	2.47468	2.03903	2.13883	2.23704	2.04802	2.32335	2.18569	0.275324	0.0324705	1.48851
Nfkb2	MGI:1099800	nuclear factor of kappa light polypeptide gene enhancer in B cells 2, p49/p100	Nfkb2	NF kappaB2,p52	negative regulation of transcription from RNA polymerase II promoter GO:0000122; RNA polymerase II regulatory region sequence-specific DNA binding GO:0000977; RNA polymerase II proximal promoter sequence-specific DNA binding GO:0000978; RNA polymerase II transcription factor activity, sequence-specific DNA binding GO:0000981; transcriptional activator activity, RNA polymerase II proximal promoter…	1.71262	1.71207	2.00307	1.72129	2.19559	1.8354	1.64848	1.63339	1.88074	2.07008	2.1072	1.84706	1.7729	2.03903	1.9298	2.4202	1.80774	2.00838	1.90806	0.200638	0.0642868	1.19188
Gsdmd	MGI:1916396	gasdermin D	Gsdmd	1810036L03Rik,DF5L,Dfna5l,Gsdmdc1,M2-4	phosphatidylserine binding GO:0001786; immune system process GO:0002376; phosphatidylinositol-4,5-bisphosphate binding GO:0005546; extracellular region GO:0005576; extracellular space GO:0005615; nucleoplasm GO:0005654; cytoplasm GO:0005737; cytosol GO:0005829; plasma membrane GO:0005886; inflammatory response GO:0006954; programmed cell death GO:0012501; membrane GO:0016020; cytolysis GO:0019835…	0.35393	0.38556	0.80376	0.64633	1.12909	0.55052	0.31697	0.21192	0.69267	0.93681	0.61621	0.77835	0.7729	0.76302	1.00535	1.11208	0.54976	0.834674	0.692217	0.284914	0.0354959	1.44982
Cd84	MGI:1336885	CD84 antigen	Cd84	A130013D22Rik,CDw84,SLAMF5	adaptive immune response GO:0002250, immune system process GO:0002376, plasma membrane GO:0005886, cell adhesion GO:0007155, membrane GO:0016020, integral component of membrane GO:0016021, regulation of lipopolysaccharide-mediated signaling pathway GO:0031664, negative regulation of granulocyte macrophage colony-stimulating factor production GO:0032685, negative regulation of interleukin-18 produ…	0.42211	0.38556	0.25833	0.3244	0.46726	0.18213	0.45447	0.40457	0.53863	0.56758	0.74661	0.7062	0.56779	0.84741	0.39064	0.77288	0.362354	0.642217	0.502286	0.279864	0.000637821	3.1953
Tnfrsf25	MGI:1934667	tumor necrosis factor receptor superfamily, member 25	Tnfrsf25	APO-3,DDR3,DR3,LARD,Tnfrsf12,TR3,TRAMP,Wsl,WSL-1,WSL-LR	tumor necrosis factor-activated receptor activity GO:0005031, plasma membrane GO:0005886, integral component of plasma membrane GO:0005887, inflammatory response GO:0006954, immune response GO:0006955, multicellular organism development GO:0007275, response to lipopolysaccharide GO:0032496, regulation of cell proliferation GO:0042127, regulation of apoptotic process GO:0042981, positive regulatio…	0.826	0.69369	0.25833	0.58743	0.70495	0.20812	0.55982	0.18593	0.34308	0.52694	0.42913	0.4208	0.23075	-0.48274	0.49916	-0.14273	0.503034	0.228049	0.365541	-0.274985	0.0966749	1.01469
Cd37	MGI:88330	CD37 antigen	Cd37	Tspan26	immunological synapse GO:0001772, positive regulation of immunoglobulin production GO:0002639, regulation of humoral immune response GO:0002920, integral component of plasma membrane GO:0005887, cell surface receptor signaling pathway GO:0007166, negative regulation of cell proliferation GO:0008285, membrane GO:0016020, integral component of membrane GO:0016021, negative regulation of myeloid den…	0.33048	0.83455	0.54073	-0.22494	0.5097	-0.1398	0.11052	-0.59543	0.38889	0.32839	0.53604	0.7062	0.64579	0.51726	0.43503	0.70162	0.170726	0.532402	0.351564	0.361676	0.057149	1.24299
Hyal3	MGI:1330288	hyaluronoglucosaminidase 3	Hyal3		virus receptor activity GO:0001618; catalytic activity GO:0003824; hyalurononglucosaminidase activity GO:0004415; extracellular region GO:0005576; lysosome GO:0005764; carbohydrate metabolic process GO:0005975; inflammatory response GO:0006954; metabolic process GO:0008152; response to virus GO:0009615; hydrolase activity GO:0016787; hydrolase activity, acting on glycosyl bonds GO:0016798; hyalur…	-0.10841	0.16317	-1.49169	-0.26056	-0.3509	-0.84434	-0.342	-0.50797	-0.05652	-0.60235	-0.00828	0.17569	0.44225	0.45407	0.4781	0.25582	-0.467838	0.142347	-0.162745	0.610185	0.0151135	1.82064
Clec5a	MGI:1345151	C-type lectin domain family 5, member a	Clec5a	Clecsf5,Ly100,MDL-1,myeloid DAP12-associating lectin-1	virus receptor activity GO:0001618, osteoblast development GO:0002076, immune system process GO:0002376, protein binding GO:0005515, plasma membrane GO:0005886, cell surface GO:0009986, membrane GO:0016020, integral component of membrane GO:0016021, myeloid cell differentiation GO:0030099, carbohydrate binding GO:0030246, negative regulation of myeloid cell apoptotic process GO:0033033, negative …	-0.47098	-0.00675	-0.14377	-0.29709	-0.55444	-0.69234	0.24297	-1.01047	-0.18485	-0.17608	-0.06968	-0.18688	0.04172	0.00269	0.22353	-0.28024	-0.366609	-0.0787238	-0.222666	0.287885	0.0805495	1.09394
Slc11a1	MGI:1345275	solute carrier family 11 (proton-coupled divalent metal ion transporters), member 1	Slc11a1	Bcg,host resistance locus Bcg/Ity/Lsh,ity,Ity,Ity1,Lsh,Nramp,Nramp1	protein import into nucleus, translocation GO:0000060; MAPK cascade GO:0000165; negative regulation of cytokine production GO:0001818; positive regulation of cytokine production GO:0001819; T cell proliferation involved in immune response GO:0002309; T cell cytokine production GO:0002369; positive regulation of dendritic cell antigen processing and presentation GO:0002606; positive regulation of …	-0.39081	-0.26979	-0.49169	-0.5381	-0.3509	-0.07567	-0.30452	-0.84055	0.0036	-0.39289	-0.06968	-0.62501	-0.04755	0.0604	-0.32396	0.30473	-0.407754	-0.136295	-0.272024	0.271459	0.0570581	1.24368
Trim15	MGI:1916347	tripartite motif-containing 15	Trim15	1810012B10Rik	molecular_function GO:0003674, cellular_component GO:0005575, positive regulation of type I interferon production GO:0032481, innate immune response GO:0045087, positive regulation of DNA binding transcription factor activity GO:0051091, positive regulation of NF-kappaB transcription factor activity GO:0051092, positive regulation of RIG-I signaling pathway GO:1900246, negative regulation of intr…	-0.39081	-0.50425	-0.7032	-0.45321	-0.64463	-1.07567	-0.88948	-0.04084	-0.91067	-1.01738	-1.00828	-0.44992	-0.95828	-1.2197	-0.80201	-0.79481	-0.587761	-0.895131	-0.741446	-0.30737	0.0425466	1.37114
Adrb2	MGI:87938	adrenergic receptor, beta 2	Adrb2	Adrb-2,Badm,beta 2-adrenoceptor,beta 2-AR,Gpcr7	G-protein alpha-subunit binding GO:0001965; regulation of systemic arterial blood pressure by norepinephrine-epinephrine GO:0001993; diet induced thermogenesis GO:0002024; norepinephrine-epinephrine-mediated vasodilation involved in regulation of systemic arterial blood pressure GO:0002025; regulation of sodium ion transport GO:0002028; desensitization of G-protein coupled receptor protein signal…	-1.79291	-1.50425	-0.49169	-0.8276	-1.2769	-1.51177	-1.42	-0.64124	-0.85623	-0.31694	-1.34531	-0.22165	-0.69525	-0.96817	-0.39991	-1.20985	-1.18329	-0.751664	-0.967479	0.431631	0.0723754	1.14041
