# Supplementary material for: Repetitive and compulsive behavior after Early-Life-Pain associated with reduced long-chain sphingolipid species
Source: Cell Biosci. 2023 Aug 27;13:155. doi: 10.1186/s13578-023-01106-3 (PMC10463951; doi:10.1186/s13578-023-01106-3)
Supplement: Supplementary file 3 — Additional file 3. Supplementary statistical analyses of IntelliCage behavior [file 13578_2023_1106_MOESM3_ESM.xlsx]

## Sheet: Linear Model
Parameter	LogFC	AvgExpr (autoscale normalization)	t value	P value	adjusted P value	B value
Repetitive	0.62119	11.11	4.4223	1.6294e-05	0.00025416	2.6597
Licks /h	0.6309	8.1803	4.413	1.6944e-05	0.00025416	2.6232
LickDuration /h	0.61289	-4.6729	4.2928	2.7912e-05	0.00027912	2.1566
VisitDuration /h	0.48615	4.6843	3.2358	0.0014275	0.010706	-1.4711
Amplitude	0.43008	-1.7434	3.1616	0.0018225	0.010935	-1.6921
Lduration /LVisit	0.42266	0.78144	3.0932	0.002274	0.01137	-1.8918
Lvisits	0.4566	14.523	3.0399	0.0026951	0.01155	-2.0446
SideCorrect /h	0.42899	-5.4015	2.9852	0.0032005	0.012002	-2.1988
Svisits	0.3968	1.2748	2.8859	0.0043482	0.014494	-2.4727
Visits	0.4287	5.6368	2.8355	0.0050626	0.015188	-2.6081
Mesor	0.42416	-1.1384	2.8017	0.0056015	0.015277	-2.6979
NPVdur	0.3905	5.2237	2.5783	0.010674	0.026684	-3.2659
LickContact /h	0.35832	-4.5092	2.508	0.012965	0.027858	-3.4355
Licks /LVisit	0.34288	17.096	2.507	0.013	0.027858	-3.4379
Visits /h	0.36103	-5.7821	2.3539	0.019584	0.038695	-3.7922
PlaceCorrect	0.32177	-3.2222	2.3338	0.020637	0.038695	-3.8372
Nosepokes /h	0.32867	-7.6751	2.1345	0.034066	0.060117	-4.263
NPdur /h	0.30464	5.5527	2.0022	0.046665	0.073921	-4.5256
Nosepokes /Visit with NP	0.30953	2.0069	2.0008	0.046817	0.073921	-4.5283
								X-axis "time" refers to different sequential tasks
								01	Free adaptation (FA)
								02	Nosepoke learning of three correct corner (NP3C)
								03	Place Preference Learning (PPL)
								04	PPL reversal (PPLrev)
								05	Mean during all tasks

## Sheet: correlation
Parameter	correlation	t-stat	p-value	FDR		increased in Avil-ChR2 is positive
Licks /h	0.31897	4.2169	4.1703e-05	0.0006843		decreased in Avil-ChR2 is negative
Repetitive	0.31176	4.1112	6.3269e-05	0.0006843
LickDuration /h	0.31038	4.0911	6.843e-05	0.0006843
VisitDuration /h	0.24441	3.1582	0.0019043	0.014282
Lvisits	0.23088	2.9732	0.0034121	0.020473
SideCorrect /h	0.22065	2.8346	0.0051927	0.020507
Amplitude	0.21858	2.8067	0.0056396	0.020507
Lduration /LVisit	0.21851	2.8058	0.0056552	0.020507
Visits	0.2159	2.7705	0.0062726	0.020507
Mesor	0.2137	2.741	0.0068356	0.020507
Svisits	0.20698	2.6508	0.008853	0.024144
NPVdur	0.19677	2.5147	0.012919	0.032296
LickContact /h	0.18365	2.3409	0.020493	0.047291
Visits /h	0.18128	2.3096	0.02221	0.047594
Licks /LVisit	0.17678	2.2504	0.02581	0.05162
PlaceCorrect	0.16791	2.1342	0.034382	0.064467
Nosepokes /h	0.16499	2.096	0.037683	0.0665
Nosepokes /Visit with NP	0.15532	1.9701	0.050586	0.084311
NPdur /h	0.1533	1.9438	0.053707	0.084801
Regularity	0.11307	1.4259	0.15587	0.2338
Npvisits	0.11058	1.3941	0.16527	0.2361
Nocturnal	0.098907	1.2454	0.21484	0.29296
SideCorrectProp	0.095896	1.2071	0.22919	0.29626
PlaceCorrectProp	0.094314	1.187	0.23701	0.29626
Lcontact /LVisit	0.079369	0.99764	0.31999	0.38399
Acrophase	-0.061417	-0.77101	0.44186	0.50984
Uneveness	-0.056108	-0.70415	0.48238	0.53598
FirstLeft	-0.024732	-0.30999	0.75698	0.81105
Npduration	-0.018756	-0.23506	0.81447	0.83932
IVIrepdens	-0.016207	-0.2031	0.83932	0.83932

## Sheet: ASCAsigAB
Parameter (ASCAsig)	Leverage	SPE	ASCA explained
Repetitive	0.489201	0.194072
LickContact /h	0.22855	0.0609304
LickDuration /h	0.19198	0.0036597
Licks /h	0.181275	0.00200047
"time" refers to different sequential tasks
01	Free adaptation (FA)
02	Nosepoke learning of three correct corner (NP3C)
03	Place Preference Learning (PPL)
04	PPL reversal (PPLrev)
05	Mean during all tasks

## Sheet: RmForest-Imp
Name	Mean Decrease Accuracy
Repetitive	0.023568
VisitDuration /h	0.017918
Licks /h	0.011853
Lduration /LVisit	0.0098796
LickDuration /h	0.0098496
Regularity	0.0064244
Licks /LVisit	0.0048195
Visits	0.0047439
Lvisits	0.0046674
Svisits	0.0046345
Nosepokes /h	0.0042607
Amplitude	0.0039279
NPdur /h	0.0037814
NPVdur	0.003536
IVIrepdens	0.0034949
Mesor	0.0030503
PlaceCorrect	0.0029805
FirstLeft	0.0026837
Npvisits	0.0023198
Visits /h	0.0021899
			The OOB error is 0.312
				Avil-ChR2	ChR2-flfl	class.error
			Avil-ChR2	59	21	0.262
			ChR2-flfl	29	51	0.363

## Sheet: Hotelling-T2
Name	Hotelling-T2	T2 distribution explain		time by Genotype
Licks /h	14.3543			"time" refers to different sequential tasks
LickDuration /h	13.6507			01	Free adaptation (FA)
Repetitive	12.8239			02	Nosepoke learning of three correct corner (NP3C)
PlaceCorrectProp	10.1689			03	Place Preference Learning (PPL)
Lvisits	10.1479			04	PPL reversal (PPLrev)
Licks /LVisit	9.50187			05	Mean during all tasks
NPdur /h	9.05087
Nosepokes /Visit with NP	8.83999
VisitDuration /h	8.26895
SideCorrectProp	8.1593
SideCorrect /h	7.95682
PlaceCorrect	7.81959
Lduration /LVisit	7.04084
NPVdur	6.98329
LickContact /h	6.4445
Svisits	5.58671
Amplitude	5.34446
Mesor	4.84319
Nosepokes /h	4.73391
Visits	4.32876
